# Supplementary material for: A rapid, low-cost, and highly sensitive SARS-CoV-2 diagnostic based on whole-genome sequencing
Source: PLoS One. 2023 Nov 30;18(11):e0294283. doi: 10.1371/journal.pone.0294283 (PMC10688730; doi:10.1371/journal.pone.0294283)
Supplement: S1 Table — (XLSX) [file pone.0294283.s001.xlsx]

## Sheet: Sheet1
				Product		Assay
	Reagent	Manufacture	Catalog #	Amount	Cost	Amount	Cost
	Quick-RNA Viral 96 Kit	Zymo	R1041	384 preps	787.6	1 prep	2.05
	Qubit dsDNA HS and BR Assay Kits	TFS	Q32854	500 preps	361	1 prep	0.72
	ARTIC nCoV-2019 Amplicon Panel	IDT	10011442	500 preps	340	1 prep	0.71
	Nextera XT Index Kit v2	Illumina	FC-131-2001	384 preps	1070	0.5 prep	1.39
	Nextera XT DNA Library Preparation Kit	Illumina	FC-131-1096	96 preps	3435	0.5 prep	17.89
	Q5 Hot Start High-Fidelity DNA Polymerase	NEB	M0493L	250 µL	568	1 µL	2.27
	Deoxynucleotide (dNTP) Solution Mix	NEB	N0447L	4 mL	261	1.5 µL	0.1
	Random Hexamers (50 µM)	TFS	N8080127	100 µL	99	0.5 µL	0.5
	sparQ PureMag Beads	QuantaBio	95196-450	450 mL	4818.21	200 µL	2.14
	RNaseOUT Recombinant Ribonuclease Inhibitor	TFS	10777019	125 µL	210	0.5 µL	0.84
	SuperScript IV Reverse Transcriptase	TFS	18090200	200 µL	1558	0.5 µL	3.9
	NextSeq 500/550 High Output Kit v2.5	Illumina	20024904	384 libraries	1235	1 library	3.22
	Ethanol absolute (200 Proof)	VWR	89125-172	19 L	184.58	5 mL	0.05
	Nuclease-Free Water	Qiagen	129117	5 L	136	0.5 mL	$0.01*
	ULtraPure 1M Tris-HCI, pH 8.0	TFS	15568025	1 L	62.75	5 µL	*0.01*
						Total =	35.8
	*The actuall cost per sample is < $0.01.
