# Supplementary material for: A rapid, low-cost, and highly sensitive SARS-CoV-2 diagnostic based on whole-genome sequencing
Source: PLoS One. 2023 Nov 30;18(11):e0294283. doi: 10.1371/journal.pone.0294283 (PMC10688730; doi:10.1371/journal.pone.0294283)
Supplement: S2 Table — (XLSX) [file pone.0294283.s002.xlsx]

## Sheet: Sheet1
	Library ID	Library Name	Breadth of Coverage (%)	Average Breadth of Coverage
	POLAR049	840,000 equivalents per milliliter	80.24	74.5825
	POLAR043		72.74
	POLAR037		76.69
	POLAR031		73.39
	POLAR025		73.14
	POLAR019		77.01
	POLAR013		72.08
	POLAR115		73.14
	POLAR007		73.66
	POLAR109		74.8
	POLAR103		74.42
	POLAR097		75.71
	POLAR091		71.85
	POLAR085		77.8
	POLAR079		71.07
	POLAR073		74.96
	POLAR067		77.12
	POLAR061		72.93
	POLAR055		74.4
	POLAR001		74.5
	POLAR050	84,000 equivalents per milliliter	74.38	75.3265
	POLAR044		78.41
	POLAR038		76.05
	POLAR032		75.34
	POLAR026		76.53
	POLAR020		77.95
	POLAR014		75.06
	POLAR116		72.91
	POLAR008		78.13
	POLAR110		76.69
	POLAR104		75.05
	POLAR098		75.2
	POLAR092		76.6
	POLAR086		76.23
	POLAR080		69.69
	POLAR074		71.84
	POLAR068		70.97
	POLAR062		75.79
	POLAR056		76.91
	POLAR002		76.8
	POLAR051	8,400 equivalents per milliliter	74.42	73.7125
	POLAR045		76.12
	POLAR039		71.37
	POLAR033		75.08
	POLAR027		74.5
	POLAR021		74.56
	POLAR015		73.89
	POLAR117		70.6
	POLAR009		76.62
	POLAR111		73.75
	POLAR105		73.23
	POLAR099		75.97
	POLAR093		73.97
	POLAR087		74.79
	POLAR081		68.19
	POLAR075		70.99
	POLAR069		77.35
	POLAR063		72.82
	POLAR057		72.37
	POLAR003		73.66
	POLAR052	840 equivalents per milliliter	68.88	55.591
	POLAR046		67.24
	POLAR040		58.99
	POLAR034		55.3
	POLAR028		54.45
	POLAR022		55.51
	POLAR016		65.68
	POLAR118		45.99
	POLAR010		57.93
	POLAR112		45.01
	POLAR106		47.1
	POLAR100		59.46
	POLAR094		35.8
	POLAR088		50.85
	POLAR082		47.26
	POLAR076		51.28
	POLAR070		52.19
	POLAR064		64.53
	POLAR058		67.05
	POLAR004		61.32
	POLAR053	84 equivalents per milliliter	32.83	19.046
	POLAR047		34.56
	POLAR041		25.63
	POLAR035		18.57
	POLAR029		7.95
	POLAR023		27.63
	POLAR017		23.39
	POLAR119		3.16
	POLAR011		7.77
	POLAR113		32.56
	POLAR107		14.85
	POLAR101		21.41
	POLAR095		15.99
	POLAR089		24.81
	POLAR083		8.62
	POLAR077		21.24
	POLAR071		9.72
	POLAR065		20
	POLAR059		24.17
	POLAR005		6.06
	POLAR123	0 equivalents per milliliter	0	1.71308
	POLAR130		2.18
	POLAR129		2.32
	POLAR128		0
	POLAR127		0
	POLAR121		0
	POLAR054		1.08
	POLAR048		1.01
	POLAR042		0.74
	POLAR036		1.71
	POLAR030		3.34
	POLAR024		1.13
	POLAR018		2.64
	POLAR120		3.82
	POLAR012		0
	POLAR114		1.01
	POLAR108		1.02
	POLAR102		4.13
	POLAR096		5.77
	POLAR090		3.56
	POLAR084		3.07
	POLAR078		1.28
	POLAR072		0.12
	POLAR066		0.9
	POLAR060		0.7
	POLAR006		3.01
