# Supplementary material for: A rapid, low-cost, and highly sensitive SARS-CoV-2 diagnostic based on whole-genome sequencing
Source: PLoS One. 2023 Nov 30;18(11):e0294283. doi: 10.1371/journal.pone.0294283 (PMC10688730; doi:10.1371/journal.pone.0294283)
Supplement: S3 Table — (XLSX) [file pone.0294283.s003.xlsx]

## Sheet: Sheet1
			Forward		Reverse
	Primer Set Name	Gene Target	Start	End	Start	End	Amplicon (bp)
	CN-CDC	ORF1ab	13341	13362	13441	13460	119
	CN-CDC	N	28880	28902	28957	28979	99
	EU-Drosten	E	26268	26294	26359	26381	113
	EU-Drosten	RdRp	15430	15452	15504	15530	100
	EU-Drosten	N	28705	28724	28813	28833	128
	FR-Pasteur_nCoV_IP2	RdRp	12689	12707	12779	12797	108
	FR-Pasteur_nCoV_IP4	RdRp	14079	14098	14167	14186	107
	HKU-N	N	29144	29166	29235	29254	110
	HKU--ORF1b-nsp14	ORF1b	18777	18797	18888	18909	132
	NIID_2019-nCOV_N	N	29124	29144	29262	29282	158
	Seq1_NIID_WH-1	ORF1a	483	504	815	837	354
	Seq1_NIID_WH-1	ORF1a	491	510	873	896	405
	Seq1_NIID_WH-1	S	501	521	804	823	322
	Seq2-NIID_10_2nd_NIID_WH-1	S	24363	24384	24833	24856	493
	Seq2-NIID_11_Seq_NIID_WH-1_Seq	S	24365	24386	24829	24848	483
	WuhanCoV-spk	S	24353	24377	24875	24900	547
	US-CDC_2019-nCoV_N1	N	28286	28306	28334	28358	72
	US-CDC_2019-nCoV_N2	N	29163	29183	29212	29230	67
	US-CDC-EXCL_2019-nCoV_N3	N	28680	28702	28731	28752	72
	WH-NIC-N	N	28319	28339	28357	28376	57
