# Supplementary material for: A rapid, low-cost, and highly sensitive SARS-CoV-2 diagnostic based on whole-genome sequencing
Source: PLoS One. 2023 Nov 30;18(11):e0294283. doi: 10.1371/journal.pone.0294283 (PMC10688730; doi:10.1371/journal.pone.0294283)
Supplement: S4 Table — (XLSX) [file pone.0294283.s004.xlsx]

## Sheet: Sheet1
	System Beta-Tested	Resource Type	Processor	Cores (per instance/node)	Runtime (s)
	DUG KNL	HPC	Intel Xeon Phi 7250 @ 1.6 GHz	68	109
	DUG HighPerf	HPC	Dual Intel Xeon Platinum 9242 @ 2.3 - 3.8 GHz	96	36
	Pawsey Zeus	HPC	Intel XeonE5-2680 v4 @ 2.4 GHz	28	64
	Pawsey Nimbus	Cloud	AMD EPYC Processor x86_64 2.34 GHz	16 vCPU: n3.16c64r	78
	Microsoft Azure	Cloud	Dual Intell Xeon Platinum 8168 @ 2.7 GHz base, 3.4-2.7 GHz max	2 vCPU: F2S_v2	75
	Docker	HPC	Intel Xenon CPU E5-2690 V3 @ 2.6 GHz	24	59
	Docker	HPC	Intel Xenon Gold 6126 CPU @ 2.6 GHz	48	41
	Docker	HPC	Intel XenonCPU X 5660 @ 2.8 GHz	48	46
