# Supplementary material for: A rapid, low-cost, and highly sensitive SARS-CoV-2 diagnostic based on whole-genome sequencing
Source: PLoS One. 2023 Nov 30;18(11):e0294283. doi: 10.1371/journal.pone.0294283 (PMC10688730; doi:10.1371/journal.pone.0294283)
Supplement: S5 Table — (XLSX) [file pone.0294283.s005.xlsx]

## Sheet: Sheet1
		RT-PCR Target
	Clinical Sample (#)	N1	N2
	1	32.9	33.8
	2	>40.0	>40.0
	3	29.2	29.5
	4	>40.0	>40.0
	5	>40.0	>40.0
	6	16.8	17.3
	7	33.4	34.7
	8	>40.0	>40.0
	9	>40.0	>40.0
	10	32.8	33.2
